# Supplementary material for: Silver(I) Bromide Phosphines Induce Mitochondrial-Mediated Apoptosis in Malignant Human Colorectal Cells
Source: Biomedicines. 2023 Oct 14;11(10):2794. doi: 10.3390/biomedicines11102794 (PMC10604669; doi:10.3390/biomedicines11102794)
Supplement: Supplementary file 1 [file biomedicines-11-02794-s001.zip]

Archive with 2 entries (2 files):
- Supplementary Information File_Complex 1.pdf
- Supplementary Information File_Complex 2.pdf
